# Supplementary material for: Genetic Profiling of a Cohort of Italian Patients with ACTH-Secreting Pituitary Tumors and Characterization of a Novel USP8 Gene Variant
Source: Cancers (Basel). 2021 Aug 10;13(16):4022. doi: 10.3390/cancers13164022 (PMC8392476; doi:10.3390/cancers13164022)
Supplement: Supplementary file 1 [file cancers-13-04022-s001.zip]

Archive with 2 entries (2 files):
- File S1-original western blot images.pdf
- supplementary tables and figures.pdf
